# Supplementary material for: Genome-Wide Association Study of Genetic Variants Associated with Lower Extremity Amputation Risk in Peripheral Artery Disease
Source: Int J Mol Sci. 2026 Apr 10;27(8):3405. doi: 10.3390/ijms27083405 (PMC13115880; doi:10.3390/ijms27083405)
Supplement: Supplementary file 1 [file ijms-27-03405-s001.zip]

Archive with 1 entries (1 files):
- ijms-4170146-supplementary.pdf
